# Supplementary material for: Noncatalytic surface electrostatic networks tune thermolability in uracil-DNA glycosylase
Source: J Biol Chem. 2026 May 28;302(7):113212. doi: 10.1016/j.jbc.2026.113212 (PMC13316540; doi:10.1016/j.jbc.2026.113212)
Supplement: Supporting Tables [file mmc2.xlsx]

## Sheet: Table S1
Protein ID	Microorganism	GenBank Accession Number	Typical ecosystem	Thermal class	Growth Temperature
UDG_1	Bacillus sp. HJ171	ABZ10911.1	Marine isolate	Psychrophile	~20–25 °C		Table S1. Origin and ecological context of the UDG panel. For each uracil-DNA glycosylase (UDG_1-UDG_24), the table lists the source microorganism, GenBank accession number of the corresponding protein sequence, the typical ecosystem from which the organism is isolated, its reported thermal class (psychrophile, psychrotroph, mesophile, or eurythermal/psychrotolerant), and the characteristic growt…
UDG_2	Chryseobacterium spp.	WP_059137630.1	Soil, freshwater, food-associated	Psychrotrophs/ mesophiles (species-dependent)	~10–37 °C
UDG_3	Colwellia demingiae	WP_146786819.1	Antarctic marine	Psychrophile	~8–10 °C
UDG_4	Colwellia psychrerythraea	WP_011045019.1	Sea ice and marine sediments	Obligate psychrophile	Range ~ −6 - 19 °C; optimum ~8–9 °C
UDG_5	Colwellia sp. Bg11-28	WP_101157245.1	Marine	Psychrophile (by genus traits)	~8 °C
UDG_6	Micrococcus terreus	WP_285179738.1	Forest soil, industrial environments	Mesophile	~20–35 °C; optimum ~33 °C
UDG_7	Micrococcus flavus	WP_135029980.1	Activated sludge and soil/industrial	Mesophile	Optimum ~30–31 °C; limited growth at 4 °C
UDG_8	Micrococcus luteus	KFC52153.1	Soil, human skin, air/dust	Mesophile	Range ~15–40 °C; optimum ~28–30 °C;
UDG_9	Micrococcus terreus	WP_091697403.1	Forest soil, industrial environments	Mesophile	Growth ~20–35 °C; optimum ~33 °C
UDG_10	Moraxella osloensis	WP_159374938.1	Human/animal surfaces; water; clinical	Mesophile	~33–37 °C
UDG_11	Photobacterium aplysiae	ACF19423.1	Marine (sea hare eggs; coastal)	Psychrotroph / mesophile	Optimum ~20 °C; growth ~10–31 °C
UDG_12	Psychrobacter aquimaris	WP_198332821.1	Seawater (Korea)	Mesophile / psychrotroph	~10–30 °C (species-dependent)
UDG_13	Psychrobacter articus	WP_011280762.1	Siberian permafrost	Psychrophile (psychroactive)	Range −10 - 28 °C; optimum ~17 °C
UDG_14	Psychrobacter cibarius	WP_198329767.1	Fermented seafood (jeotgal)	Mesophile / psychrotroph	Type strain reported mesophilic (22 - 30 °C)
UDG_15	Psychrobacter cryohalolentis	WP_011514001.1	Siberian permafrost cryopeg	Psychrophile (eurythermal)	Grows to −10 °C; optimum ~22 °C
UDG_16	Psychrobacter spp.	WP_201548293.1	Marine, sea ice, permafrost, foods	Psychrophiles / psychrotrophs (species-dependent)	~20–30 °C with growth as low as −10 °C
UDG_17	Psychrobacter fozii	WP_201590210.1	Antarctic sediments	Psychrophile	Optimum ≤ ~20 °C
UDG_18	Psychrobacter frigidicola	WP_147222463.1	Antarctic ornithogenic soil	Psychrophile	Optimum ~15 °C (strain ACAM 304)
UDG_19	Psychrobacter glacincola	WP_201561398.1	Antarctic sea ice / ice cores	Psychrophile	~13–15 °C; max ~19–22 °C
UDG_20	Psychrobacter spp.	WP_055124416.1	Marine, sea ice, permafrost, foods	Psychrophiles / psychrotrophs (species-dependent)	~20–30 °C with growth as low as −10 °C
UDG_21	Psychrobacter luti	WP_183620944.1	Antarctic (glacier mud)	Psychrophile	≤ 20 °C
UDG_22	Psychrobacter sp. HJ147	ABW97852.1	Marine (KORDI; sea surface)	Psychrophile / heat-labile enzyme source	~20–25 °C; Used for heat-labile UDG
UDG_23	Vibrio spp.	WP_017630229.1	Marine & brackish waters	Eurythermal; mostly mesophiles/warm-adapted	Prefer >18 °C; many grow ~5 to >40 °C
UDG_24	Vibrio splendidus	WP_116870027.1	Marine; bivalve pathogen	Psychrotolerant / mesophile	Cold-season pathogen; activity high ~10 °C

## Sheet: Table S2
Protein ID	MW	ε	pI	Yield (mg/L)
	(kDa)	(M-1cm-1)
UDG_1	29.18	37930	6.45	Insoluble		Table S2. Sequence-derived physicochemical properties and soluble yields of the UDG panel. For each uracil-DNA glycosylase (UDG_1-UDG_24), as well as the reference enzymes from E. coli (UDG_E. coli) and Atlantic cod (UDG_Cod), the table lists the theoretical molecular weight (MW, kDa), molar extinction coefficient (ε, M⁻¹·cm⁻¹), and isoelectric point (pI) calculated from the amino-acid sequence, …
UDG_2	26.28	41940	8.77	29.64
UDG_3	27.25	40575	7.39	Insoluble
UDG_4	27.03	40575	6.59	Insoluble
UDG_5	27.01	40575	6.59	Insoluble
UDG_6	26.76	31970	6.30	25.60
UDG_7	26.09	30605	6.49	50.42
UDG_8	26.11	28990	6.93	67.46
UDG_9	26.62	30480	6.49	28.37
UDG_10	28.28	36565	8.84	41.10
UDG_11	27.26	35075	6.26	Insoluble
UDG_12	29.22	37930	6.16	19.16
UDG_13	29.48	37930	6.16	9.29
UDG_14	29.23	37930	6.29	Insoluble
UDG_15	29.31	37930	6.45	Insoluble
UDG_16	29.38	37930	6.25	Insoluble
UDG_17	29.39	37930	6.16	12.48
UDG_18	29.95	39420	5.97	Insoluble
UDG_19	29.22	37930	6.45	18.31
UDG_20	29.17	37930	6.29	Insoluble
UDG_21	29.25	37930	6.30	Insoluble
UDG_22	29.14	37930	6.09	Insoluble
UDG_23	27.32	35075	6.26	12.81
UDG_24	27.31	35075	6.22	11.91
UDG_E. coli	27.66	40450	7.04	39.86
UDG_Cod	26.99	47690	9.16	17.80

## Sheet: Table S3
SSVL Position	UDG position (native numbering; PDB−19) 1	PDB position (9TU4)	Residue	Structural environment (UDG_7 crystal structure; PDB 9TU4) 2	Structural Role 3	Dominant Contacts (UDG_7 crystal structure; PDB 9TU4) 4	All contacts (≤4.0 Å; heavy atoms; dominant interaction type in parentheses) 5	Protein yield (mg/L)	Tm (°C)	Peak definition	Thermolability Hotspot
1	7	26	D	Partially buried polar/charged residue integrated into a local interaction network.	Helix N-cap polar stabilizer	H-bond: OD2···G28 N, 2.95 Å Backbone scaffold participation (helix N-cap; 4 contacts)	D26 N···F68 O, 2.95 Å (backbone) D26 O···A30 N, 2.81 Å (backbone) D26 O···W29 N, 3.08 Å (backbone) D26 O···G28 N, 3.26 Å (backbone) D26 OD2···G28 N, 2.95 Å (H-bond) D26 OD2···W29 N, 3.09 Å (H-bond) D26 OD2···F72 N, 3.07 Å (H-bond) D26 OD2···Q70 O, 3.99 Å (H-bond)	Insoluble	ND	ND	No		Table S3. Structure-guided annotation of the UDG_7 single-site variant library (SSVL) and stabilizing interaction context. Annotations were derived from the UDG_7 crystal structure (PDB 9TU4, Chain A). The table reports SSVL index, native UDG numbering (UDG position = PDB residue − 19) and PDB residue numbering, the wild-type residue, and a stability-oriented structural classification. Structural…
2	10	29	W	Predominantly buried hydrophobic residue forming part of the interior packing scaffold.	Core packing node with polar anchor	H-bond: NE1···Q70 O, 2.94 Å H-bond: N···D26 OD2, 3.09 Å Backbone scaffold participation (5 contacts)	W29 O···L33 N, 2.79 Å (backbone) W29 NE1···Q70 O, 2.94 Å (H-bond) W29 O···A32 N, 3.06 Å (backbone) W29 N···D26 O, 3.08 Å (backbone) W29 N···D26 OD2, 3.09 Å (H-bond) W29 O···A31 N, 3.31 Å (backbone) W29 NE1···A67 O, 3.49 Å (H-bond) W29 N···P27 O, 3.57 Å (backbone) W29 NE1···F72 N, 3.60 Å (H-bond)	Insoluble	ND	ND	No
3	16	35	D	Highly solvent-exposed acidic residue on the protein surface.	Surface/passive scaffold participant	Backbone scaffold participation (2 contacts)	D35 N···L33 O, 3.27 Å (backbone) D35 O···S37 N, 3.82 Å (backbone)	49.87	41	Low	No
4	19	38	D	Solvent-exposed acidic residue on the protein surface.	Surface/passive scaffold participant	Backbone scaffold participation (4 contacts)	D38 O···R42 N, 3.18 Å (backbone) D38 N···S36 O, 3.31 Å (backbone) D38 O···E41 N, 3.32 Å (backbone) D38 O···L40 N, 3.55 Å (backbone)	39.35	41.2	Good	Yes
5	20	39	T	Partially buried polar residue integrated into a local interaction network.	Local backbone scaffold participant	Backbone scaffold participation (5 contacts)	T39 O···I43 N, 2.92 Å (backbone) T39 O···R42 N, 3.09 Å (backbone) T39 N···S36 O, 3.12 Å (backbone) T39 O···E41 N, 3.22 Å (backbone) T39 N···S37 O, 3.48 Å (backbone)	44.18	41.2	Low	No
6	27	46	D	Solvent-exposed acidic residue on the protein surface.	Electrostatic clamp (surface salt bridge)	D46 ↔ R50 (salt bridge cluster; 2.75–3.69 Å) Backbone scaffold participation (6 contacts)	D46 OD1···R50 NE, 2.75 Å (salt bridge) D46 O···R50 N, 2.91 Å (backbone) D46 N···R42 O, 2.96 Å (backbone) D46 N···I43 O, 3.05 Å (backbone) D46 O···A49 N, 3.13 Å (backbone) D46 O···I48 N, 3.34 Å (backbone) D46 N···G44 O, 3.38 Å (backbone) D46 OD1···R50 NH2, 3.69 Å (salt bridge) D46 OD2···R50 NH2, 3.84 Å (salt bridge) D46 OD2···R50 NE, 3.88 Å (salt bridge)	61.47	40.8	Good	Yes
7	32	51	R	Solvent-exposed basic residue on the protein surface.	Surface/passive scaffold participant	Backbone scaffold participation (5 contacts)	R51 O···G54 N, 2.92 Å (backbone) R51 N···L47 O, 2.98 Å (backbone) R51 O···A53 N, 3.11 Å (backbone) R51 N···I48 O, 3.26 Å (backbone) R51 N···A49 O, 3.54 Å (backbone)	41.51	40.8	Low	No
8	36	55	E	Partially buried polar/charged residue integrated into a local interaction network.	Electrostatic clamp + long-range polar link	Salt Bridge cluster: E55 ↔ R50, 3.19–3.72 Å H-bond: OE2···H155 NE2, 2.50 Å Backbone scaffold participation (4 contacts)	E55 OE2···H155 NE2, 2.50 Å (H-bond) E55 N···R50 O, 2.97 Å (backbone) E55 OE1···R50 NH1, 3.19 Å (salt bridge) E55 O···V57 N, 3.61 Å (backbone) E55 OE2···R50 NH1, 3.72 Å (salt bridge) E55 N···A53 O, 3.95 Å (backbone) E55 O···R50 O, 3.97 Å (backbone)	21.59	41.6	Low	No
9	44	63	H	Partially buried polar/charged residue integrated into a local interaction network.	Local polar stabilizer (i−1 side-chain contact)	Weak H-bond: NE2···E62 OE2 (3.80 Å; side-chain i−1 contact) Backbone scaffold participation (4 contacts)	H63 NE2···E62 OE2, 3.80 Å (H-bond) H63 N···A60 O, 2.86 Å (backbone) H63 N···P61 O, 3.09 Å (backbone) H63 O···R66 N, 3.12 Å (backbone) H63 O···L65 N, 3.31 Å (backbone)	60.74	41.2	Low	No
10	49	68	F	Predominantly buried hydrophobic residue forming part of the interior packing scaffold.	Core packing node (hydrophobic scaffold)	Backbone scaffold participation (3 contacts)	F68 N···L65 O, 2.88 Å (backbone) F68 N···R66 O, 3.08 Å (backbone) F68 O···D26 N, 2.95 Å (backbone)	Insoluble	ND	ND	No
11	51	70	Q	Partially buried polar residue integrated into a local interaction network.	Polar network hub bridging core ↔ distal region	H-bond: O···W29 NE1, 2.94 Å H-bond: NE2···V138 O, 3.10 Å Weak H-bond: OE1···V138 O, 3.85 Å Backbone scaffold participation (3 contacts)	Q70 N···R66 O, 3.70 Å (backbone) Q70 N···A67 O, 3.81 Å (backbone) Q70 O···F72 N, 3.24 Å (backbone) Q70 O···W29 NE1, 2.94 Å (H-bond) Q70 NE2···V138 O, 3.10 Å (H-bond) Q70 NE2···T134 O, 3.76 Å (H-bond) Q70 OE1···V138 O, 3.85 Å (H-bond)	57.39	40	Low	Yes/Best
12	55	74	D	Solvent-exposed acidic residue on the protein surface.	Surface acidic tether (weak basic contact)	Weak H-bond: O···R76 NH1, 3.61 Å Backbone scaffold participation (4 contacts)	D74 N···F72 O, 3.20 Å (backbone) D74 N···P71 O, 3.00 Å (backbone) D74 O···G137 O, 3.88 Å (backbone) D74 O···R76 N, 3.30 Å (backbone) D74 O···R76 NH1, 3.61 Å (H-bond)	58.9	41.8	Good	Yes
13	77	96	F	Predominantly buried hydrophobic residue forming part of the uracil binding pocket.	Core packing node with functional constraint (uracil binding pocket)	H-bond: O···Y85 OH, 2.76 Å Backbone scaffold participation (2 contacts)	F96 N···M94 O, 3.41 Å (backbone) F96 O···C98 N, 3.88 Å (backbone) F96 O···Y85 OH, 2.76 Å (H-bond)	33.83	41.2	Low	No
14	80	99	D	Solvent-exposed acidic residue on the protein surface.	Surface polar stabilizer	H-bond cluster: OD2···H101 ND1, 2.62 Å; OD2···H101 N, 2.96 Å Weak H-bond: OD1···R100 N, 3.63 Å Backbone scaffold participation (3 contacts)	D99 N···H90 O, 2.94 Å (backbone) D99 OD1···R100 N, 3.63 Å (H-bond) D99 OD2···H101 N, 2.96 Å (H-bond) D99 OD2···H101 ND1, 2.62 Å (H-bond) D99 OD2···R100 N, 3.27 Å (H-bond) D99 O···H101 N, 3.01 Å (backbone) D99 O···V102 N, 3.06 Å (backbone)	Insoluble	ND	ND	No
15	81	100	R	Solvent-exposed basic residue on the protein surface.	Electrostatic clamp + long-range polar link	Salt bridge: R100 ↔ D243, 3.48 Å H-bond: N···D99 OD2, 3.27 Å Weak H-bond: NH1/NH2···H127 ND1, 3.81–3.89 Å Backbone scaffold participation (2 contacts)	R100 N···C98 O, 3.47 Å (backbone) R100 O···V102 N, 3.42 Å (backbone) R100 NH2···D243 OD1, 3.48 Å (salt bridge) R100 NH1···H127 ND1, 3.81 Å (H-bond) R100 NH2···H127 ND1, 3.89 Å (H-bond) R100 N···D99 OD1, 3.63 Å (H-bond) R100 N···D99 OD2, 3.27 Å (H-bond)	Insoluble	ND	ND	No
16	84	103	R	Solvent-exposed basic residue on the protein surface.	Surface/passive scaffold participant	Backbone scaffold participation (1 contact)	R103 N···H101 O, 3.39 Å (backbone)	42.66	41.6	Excellent	Yes
17	91	110	A	Predominantly buried hydrophobic residue forming part of the interior packing scaffold.	Core packing node (hydrophobic scaffold)	Backbone scaffold participation (6 contacts)	A110 N···P106 O, 2.91 Å (backbone) A110 N···R107 O, 3.27 Å (backbone) A110 N···S108 O, 3.64 Å (backbone) A110 O···R114 N, 2.83 Å (backbone) A110 O···Y113 N, 3.29 Å (backbone) A110 O···I112 N, 3.54 Å (backbone)	45.47	39	Low	Yes
18	95	114	R	Solvent-exposed basic residue on the protein surface.	Electrostatic clamp (surface salt bridge)	Weak H-bond cluster: O···D118 OD1/OD2, 3.64–3.65 Å Backbone scaffold participation (6 contacts)	R114 N···A110 O, 2.83 Å (backbone) R114 N···N111 O, 3.21 Å (backbone) R114 N···I112 O, 3.42 Å (backbone) R114 O···D118 N, 2.96 Å (backbone) R114 O···H117 N, 3.23 Å (backbone) R114 O···L116 N, 3.42 Å (backbone) R114 O···D118 OD1, 3.64 Å (H-bond) R114 O···D118 OD2, 3.65 Å (H-bond)	49.62	41.2	Low	No
19	97	116	L	Predominantly buried hydrophobic residue forming part of the interior packing scaffold.	Core packing node (hydrophobic scaffold; steric buttress)	Backbone scaffold participation (8 contacts)	L116 N···I112 O, 2.89 Å (backbone) L116 N···Y113 O, 3.31 Å (backbone) L116 N···R114 O, 3.42 Å (backbone) L116 O···L120 N, 2.84 Å (backbone) L116 O···D119 N, 3.33 Å (backbone) L116 O···G121 N, 3.49 Å (backbone) L116 O···D118 N, 3.55 Å (backbone) L116 O···I122 N, 3.88 Å (backbone)	35.99	41.2	Low	No
20	98	117	H	Solvent-exposed basic residue on the protein surface.	Surface polar stabilizer	H-bond: ND1···I122 O, 3.32 Å Backbone scaffold participation (7 contacts)	H117 N···Y113 O, 3.01 Å (backbone) H117 N···R114 O, 3.23 Å (backbone) H117 N···E115 O, 3.42 Å (backbone) H117 N···I122 O, 3.57 Å (backbone) H117 O···G121 N, 2.85 Å (backbone) H117 O···D119 N, 3.37 Å (backbone) H117 O···L120 N, 3.94 Å (backbone) H117 ND1···I122 O, 3.32 Å (H-bond) H117 ND1···P123 N, 3.63 Å (H-bond) H117 ND1···G121 O, 3.98 Å (H-bond)	56.62	41.2	Good	Yes
21	99	118	D	Solvent-exposed acidic residue on the protein surface.	Surface/passive scaffold participant	Backbone scaffold participation (3 contacts)	D118 N···R114 O, 2.96 Å (backbone) D118 N···E115 O, 3.21 Å (backbone) D118 N···L116 O, 3.55 Å (backbone)	Insoluble	ND	ND	No
22	100	119	D	Solvent-exposed acidic residue on the protein surface.	Polar network hub bridging core ↔ distal region	H-bond: OD1···S223 OG, 2.62 Å H-bond: OD2···F222 N, 2.89 Å Weak H-bond cluster: OD2···S223/P221/R220, 3.37–3.58 Å Backbone scaffold participation (3 contacts)	D119 N···E115 O, 2.79 Å (backbone) D119 N···L116 O, 3.33 Å (backbone) D119 N···H117 O, 3.37 Å (backbone) D119 OD2···F222 N, 2.89 Å (H-bond) D119 OD2···S223 N, 2.91 Å (H-bond) D119 OD2···S223 OG, 3.37 Å (H-bond) D119 OD2···P221 N, 3.58 Å (H-bond) D119 OD2···R220 O, 3.49 Å (H-bond) D119 OD1···S223 OG, 2.62 Å (H-bond) D119 OD1···S223 N, 3.87 Å (H-bond)	Insoluble	ND	ND	No
23	112	131	T	Solvent-exposed polar residue on the protein surface.	Helix N-cap polar stabilizer	H-bond: O···T134 OG1, 2.61 Å H-bond: N···D129 OD1, 3.00 Å H-bond: OG1···D129 OD1, 2.62 Å H-bond: OG1···R66 NH2, 2.92 Å Backbone scaffold participation (4 contacts)	T131 N···D129 O, 3.33 Å (backbone) T131 O···T134 N, 2.85 Å (backbone) T131 O···G135 N, 3.11 Å (backbone) T131 O···W133 N, 3.19 Å (backbone) T131 OG1···D129 OD1, 2.62 Å (H-bond) T131 N···D129 OD1, 3.00 Å (H-bond) T131 OG1···D129 OD2, 3.78 Å (H-bond) T131 OG1···R66 NH2, 2.92 Å (H-bond) T131 O···T134 OG1, 2.61 Å (H-bond)	66.12	40.2	Excellent	Yes/Best
24	121	140	L	Predominantly buried hydrophobic residue forming part of the interior packing scaffold.	Core packing node (hydrophobic scaffold)	Backbone scaffold participation (3 contacts)	L140 N···V138 O, 3.78 Å (backbone) L140 O···C95 N, 2.91 Å (backbone) L140 O···N142 N, 3.61 Å (backbone)	Insoluble	ND	ND	No
25	129	148	R	Solvent-exposed basic residue on the protein surface.	Electrostatic clamp (surface polar anchor)	H-bond: N···S154 OG, 2.89 Å Weak H-bond: O···S154 OG, 3.72 Å Backbone scaffold participation (3 contacts)	R148 O···A151 N, 2.98 Å (backbone) R148 O···G150 N, 3.28 Å (backbone) R148 O···A151 O, 3.66 Å (backbone) R148 N···S154 OG, 2.89 Å (H-bond) R148 N···H155 NE2, 3.69 Å (H-bond) R148 O···S154 OG, 3.72 Å (H-bond)	Insoluble	ND	ND	No
26	136	155	H	Solvent-exposed basic residue on the protein surface.	Electrostatic clamp + long-range polar link	H-bond: NE2···E55 OE2, 2.50 Å (long-range) H-bond: ND1···T146 OG1, 2.81 Å Backbone scaffold participation (3 contacts)	H155 N···G153 O, 3.28 Å (backbone) H155 O···G157 N, 3.45 Å (backbone) H155 O···I158 N, 3.71 Å (backbone) H155 ND1···T146 OG1, 2.81 Å (H-bond) H155 ND1···T146 O, 3.71 Å (H-bond) H155 ND1···V147 N, 3.58 Å (H-bond) H155 NE2···E55 OE2, 2.50 Å (H-bond) H155 NE2···R148 N, 3.69 Å (H-bond) H155 NE2···R50 NH1, 3.65 Å (H-bond)	Insoluble	ND	ND	No
27	142	161	E	Solvent-exposed acidic residue on the protein surface.	Electrostatic clamp (surface salt bridge)	Salt bridge cluster: E161 ↔ R156, 2.92–3.67 Å H-bond: OE2···G157 N, 2.99 Å H-bond: O···R143 NH2, 2.92 Å H-bond: OE1···G157 N, 3.31 Å Backbone scaffold participation (5 contacts)	E161 N···G159 O, 3.24 Å (backbone) E161 N···R143 O, 3.80 Å (backbone) E161 O···E165 N, 2.92 Å (backbone) E161 O···V163 N, 3.41 Å (backbone) E161 O···T164 N, 3.37 Å (backbone) E161 OE2···R156 NE, 2.92 Å (salt bridge) E161 OE2···R156 NH2, 3.09 Å (salt bridge) E161 OE2···R156 NH1, 3.67 Å (salt bridge) E161 OE2···G157 N, 2.99 Å (H-bond) E161 OE1···G157 N, 3.31 Å (H-bond) E161 O···R143 NH2, 2.92 Å (H-…	Insoluble	ND	ND	No
28	144	163	V	Partially buried hydrophobic residue; side chain buried, backbone solvent-exposed; contacts dominated by local backbone constraints.	Local backbone scaffold participant	Backbone scaffold participation (6 contacts)	V163 N···W160 O, 3.09 Å (backbone) V163 N···E161 O, 3.41 Å (backbone) V163 N···G159 O, 3.48 Å (backbone) V163 O···A167 N, 2.95 Å (backbone) V163 O···A166 N, 3.23 Å (backbone) V163 O···E165 N, 3.51 Å (backbone)	37.01	40.4	Low	Yes/Best
29	146	165	E	Partially buried polar/charged residue integrated into a local interaction network.	Electrostatic clamp (surface salt bridge)	Salt bridge cluster: E165 ↔ R169, 2.41–3.76 Å Weak salt bridge: OE1···R143 NH2, 3.89 Å Weak H-bond: N···R143 NH2, 3.69 Å Backbone scaffold participation (6 contacts)	E165 N···E161 O, 2.92 Å (backbone) E165 N···E162 O, 3.60 Å (backbone) E165 N···V163 O, 3.51 Å (backbone) E165 O···R169 N, 2.84 Å (backbone) E165 O···V168 N, 3.04 Å (backbone) E165 O···A167 N, 3.24 Å (backbone) E165 OE1···R169 NH1, 2.41 Å (salt bridge) E165 OE2···R169 NH1, 3.76 Å (salt bridge) E165 OE1···R169 NE, 3.96 Å (salt bridge) E165 OE1···R143 NH2, 3.89 Å (salt bridge) E165 N···R143 NH2, 3.6…	33.12	40.8	Low	No
30	150	169	R	Solvent-exposed basic residue on the protein surface.	Electrostatic clamp (surface salt bridge)	Salt bridge cluster: R169 ↔ E165, 2.41–3.76 Å Backbone scaffold participation (6 contacts)	R169 N···E165 O, 2.84 Å (backbone) R169 N···A166 O, 3.26 Å (backbone) R169 N···A167 O, 3.54 Å (backbone) R169 O···S173 N, 3.02 Å (backbone) R169 O···V172 N, 3.25 Å (backbone) R169 O···L171 N, 3.42 Å (backbone) R169 NH1···E165 OE1, 2.41 Å (salt bridge) R169 NE···E165 OE1, 3.96 Å (salt bridge) R169 NH1···E165 OE2, 3.76 Å (salt bridge)	33.53	40.4	Good	Yes
31	155	174	R	Solvent-exposed basic residue on the protein surface.	Electrostatic clamp + long-range polar link	H-bond cluster: NH1/NH2···V75/E73, 2.81–3.37 Å (long-range) H-bond: NE···L171 O, 2.95 Å Backbone scaffold participation (3 contacts)	R174 N···L171 O, 3.12 Å (backbone) R174 N···V172 O, 3.23 Å (backbone) R174 O···T176 N, 3.41 Å (backbone) R174 NE···L171 O, 2.95 Å (H-bond) R174 NH1···F72 O, 2.92 Å (H-bond) R174 NH1···V75 O, 2.81 Å (H-bond) R174 NH2···V75 O, 2.98 Å (H-bond) R174 NH1···E73 O, 3.37 Å (H-bond)	Insoluble	ND	ND	No
32	157	176	T	Solvent-exposed polar residue on the protein surface.	Surface polar stabilizer	H-bond: OG1···R76 NH2, 3.08 Å Backbone scaffold participation (2 contacts)	T176 N···R174 O, 3.41 Å (backbone) T176 O···L178 N, 3.26 Å (backbone) T176 OG1···R76 NH2, 3.08 Å (H-bond) T176 OG1···R174 NE, 3.81 Å (H-bond) T176 OG1···R174 NH2, 3.74 Å (H-bond)	18.49	42.2	Low	No
33	162	181	L	Partially buried hydrophobic residue supporting interior packing.	Core packing node (hydrophobic scaffold)	Backbone scaffold participation (1 contact)	L181 N···L78 O, 2.82 Å (backbone)	Insoluble	ND	ND	No
34	164	183	W	Predominantly buried hydrophobic residue forming part of the interior packing scaffold.	Core packing node with polar anchor	Weak H-bond: NE1···S204 OG, 3.82 Å Backbone scaffold participation (1 contact)	W183 NE1···S204 OG, 3.82 Å (H-bond) W183 N···L181 O, 3.88 Å (backbone)	Insoluble	ND	ND	No
35	167	186	D	Solvent-exposed acidic residue on the protein surface.	Surface/passive scaffold participant	Backbone scaffold participation (3 contacts)	D186 N···G184 O, 3.43 Å (backbone) D186 O···R189 N, 3.34 Å (backbone) D186 O···R188 N, 3.56 Å (backbone)	32.69	39.5	Good	Yes/Best
36	170	189	R	Solvent-exposed basic residue on the protein surface.	Surface/passive scaffold participant	Backbone scaffold participation (4 contacts)	R189 N···A187 O, 3.08 Å (backbone) R189 N···S185 O, 3.12 Å (backbone) R189 N···D186 O, 3.34 Å (backbone) R189 O···A191 N, 3.57 Å (backbone)	32.54	41	Low	No
37	171	190	M	Partially buried hydrophobic residue supporting interior packing.	Core packing node (hydrophobic scaffold; steric buttress)	Backbone scaffold participation (5 contacts)	M190 N···A187 O, 3.02 Å (backbone) M190 N···R188 O, 3.03 Å (backbone) M190 O···P192 N, 3.31 Å (backbone) M190 O···L193 N, 3.22 Å (backbone) M190 O···L194 N, 3.34 Å (backbone)	No gene	ND	ND	No
38	176	195	R	Solvent-exposed basic residue on the protein surface.	Electrostatic clamp (surface salt bridge)	Salt bridge cluster: R195 ↔ E203, 3.15–3.89 Å Weak H-bond: NH2···V201 O, 3.62 Å Backbone scaffold participation (6 contacts)	R195 N···A191 O, 2.88 Å (backbone) R195 N···P192 O, 3.30 Å (backbone) R195 N···L193 O, 3.68 Å (backbone) R195 N···A199 O, 3.93 Å (backbone) R195 O···G198 N, 3.16 Å (backbone) R195 O···G197 N, 3.21 Å (backbone) R195 NH1···E203 OE2, 3.15 Å (salt bridge) R195 NH2···E203 OE2, 3.89 Å (salt bridge) R195 NH2···V201 O, 3.62 Å (H-bond)	No gene	ND	ND	No
39	177	196	E	Solvent-exposed acidic residue on the protein surface.	Surface/passive scaffold participant	Weak H-bond: OE1/OE2···P192 O, 3.70–3.88 Å Backbone scaffold participation (4 contacts)	E196 N···P192 O, 2.72 Å (backbone) E196 N···L194 O, 3.26 Å (backbone) E196 N···L193 O, 3.58 Å (backbone) E196 O···G198 N, 3.76 Å (backbone) E196 OE1···P192 O, 3.70 Å (H-bond) E196 OE2···P192 O, 3.88 Å (H-bond)	No gene	ND	ND	No
40	184	203	E	Solvent-exposed acidic residue on the protein surface.	Electrostatic clamp (surface salt bridge)	Salt bridge cluster: E203 ↔ R188/R195, 2.81–3.42 Å	E203 OE1···R188 NE, 2.81 Å (salt bridge) E203 OE1···R188 NH2, 3.42 Å (salt bridge) E203 OE2···R195 NH1, 3.15 Å (salt bridge) E203 OE2···R195 NH2, 3.89 Å (salt bridge)	42.45	41	Excellent	Yes
41	201	220	R	Solvent-exposed basic residue on the protein surface.	Electrostatic clamp + domain/interface anchor	Salt bridge cluster: R220 ↔ E115, 2.82–3.28 Å H-bond: O···S223 OG, 3.30 Å Weak H-bond: NE···D118 O, 3.67 Å Backbone scaffold participation (4 contacts)	R220 N···G218 O, 3.45 Å (backbone) R220 O···R224 N, 3.31 Å (backbone) R220 O···F222 N, 3.40 Å (backbone) R220 O···S223 N, 3.89 Å (backbone) R220 O···D119 OD2, 3.49 Å (H-bond) R220 O···S223 OG, 3.30 Å (H-bond) R220 N···E115 OE2, 2.81 Å (H-bond) R220 NH2···G218 N, 3.68 Å (H-bond) R220 NE···D118 O, 3.67 Å (H-bond) R220 NH1···D118 O, 3.98 Å (H-bond) R220 NH2···E115 OE2, 2.82 Å (salt bridge) R220 NH2·…	55.46	40.2	Good	Yes/Best
42	204	223	S	Solvent-exposed polar residue on the protein surface.	Polar network hub bridging distal region	H-bond: OG···D119 OD1, 2.62 Å H-bond: N···D119 OD2, 2.91 Å Backbone scaffold participation (5 contacts)	S223 N···P221 O, 3.81 Å (backbone) S223 N···R220 O, 3.89 Å (backbone) S223 O···A227 N, 2.92 Å (backbone) S223 O···N226 N, 3.19 Å (backbone) S223 O···V225 N, 3.45 Å (backbone) S223 N···D119 OD2, 2.91 Å (H-bond) S223 N···D119 OD1, 3.87 Å (H-bond) S223 OG···D119 OD1, 2.62 Å (H-bond) S223 OG···D119 OD2, 3.37 Å (H-bond)	44	40.2	Low	No
43	212	231	A	Predominantly buried hydrophobic residue forming part of the interior packing scaffold.	Core packing node (hydrophobic scaffold)	Backbone scaffold participation (4 contacts)	A231 N···A227 O, 2.91 Å (backbone) A231 N···L229 O, 3.41 Å (backbone) A231 N···L228 O, 3.42 Å (backbone) A231 O···G233 N, 3.54 Å (backbone)	24.29	41.5	Good	Yes
44	216	235	E	Solvent-exposed acidic residue on the protein surface; electrostatic clamp.	Surface/passive scaffold participant	Backbone scaffold participation (1 contact)	E235 O···V237 N, 3.76 Å (backbone)	43.78	40.8	Excellent	Yes
45	219	238	D	Highly solvent-exposed acidic residue on the protein surface.	Electrostatic clamp (terminus-proximal)	H-bond: N···Q136 OE1, 2.90 Å H-bond: OD1···R240 N, 3.01 Å Backbone scaffold participation (2 contacts)	D238 N···P236 O, 3.77 Å (backbone) D238 O···R240 N, 3.39 Å (backbone) D238 N···Q136 NE2, 2.90 Å (H-bond) D238 OD1···R240 N, 3.01 Å (H-bond)	25.76	40.2	Good	Yes/Best
46	220	239	W	Partially buried hydrophobic residue supporting interior packing.	Core packing node with polar anchor (terminus-proximal)	H-bond: O···W133 NE1, 2.88 Å H-bond cluster: NE1···N226/F222, 3.35–3.54 Å Backbone scaffold participation (2 contacts)	W239 N···V237 O, 3.51 Å (backbone) W239 O···I241 N, 3.36 Å (backbone) W239 NE1···F222 O, 3.48 Å (H-bond) W239 NE1···N226 ND2, 3.35 Å (H-bond) W239 NE1···N226 OD1, 3.54 Å (H-bond) W239 NE1···V237 O, 3.75 Å (H-bond) W239 O···W133 NE1, 2.88 Å (H-bond)	Insoluble	ND	ND	No
47	221	240	R	Solvent-exposed basic residue on the protein surface.	Electrostatic clamp (terminus-proximal)	H-bond: N···D238 OD1, 3.01 Å Backbone scaffold participation (2 contacts)	R240 N···D238 O, 3.39 Å (backbone) R240 O···P242 N, 3.59 Å (backbone) R240 N···D238 OD1, 3.01 Å (H-bond)	46.44	40.2	Excellent	Yes/Best
48	222	241	I	Predominantly buried hydrophobic residue forming part of the interior packing scaffold.	Core packing node (hydrophobic scaffold)	Backbone scaffold participation (2 contacts)	I241 N···W239 O, 3.36 Å (backbone) I241 O···D243 N, 3.43 Å (backbone)	Insoluble	ND	ND	No
1. UDG_7 numbering corresponds to PDB numbering − 19.
2. Structural environment terms were used as follows: predominantly buried (core packing scaffold), partially buried (core–solvent interface, often within an interaction network), solvent-exposed (surface-facing), and highly solvent-exposed (strongly surface-facing with minimal packing restraint).
3. Structural role summarizes the most likely stabilizing function of each position in the UDG_7 crystal structure, integrating residue environment (buried/partially buried/solvent-exposed) with the curated contact pattern. Roles were assigned using a controlled vocabulary: helix N-cap polar stabilizer, residues that cap an α-helix and stabilize local helical geometry through polar interactions; …
4. Dominant contacts report a curated subset of interactions most plausibly contributing to structural stabilization at each position. Selection was conservative and reproducible: (i) salt bridges were reported as residue–residue clusters (collapsed across individual atom pairs) when one or more Asp/Glu OD/OE atoms contacted Arg/Lys NE/NH/NZ atoms within ≤4.0 Å; the distance range (minimum–maximu…
5. Contact types were assigned as follows: Salt bridge, contacts between oppositely charged side chains (Arg/Lys to Asp/Glu) consistent with an ion pair; H-bond, polar heavy-atom contacts consistent with hydrogen bonding; Backbone, contacts involving backbone atoms that reflect local backbone constraints (for example, i→i+4 helix hydrogen bonds or backbone–backbone interactions). Contacts were ev…

## Sheet: Table S4
SSVL Position	UDG Position	WT codon	WT residue	Variant codon	Variant residue	Variant Proportion	Variant Sum/position
1	7	GAC	D	GCA	A	0.049	1
				TGT	C	0.05
				GAA	E	0.089			Table S4. Deep-sequencing composition of the UDG_7 single-site variant library (SSVL). For each targeted SSVL position in UDG_7, the table lists the corresponding residue number in the UDG_7 sequence (“UDG position”), the wild-type (WT) codon and amino acid, and all observed variant codons and encoded residues obtained after cloning of the pooled library. “Variant proportion” indicates the percen…
				TTT	F	0.051
				GGT	G	0.058
				CAT	H	0.055
				ATT	I	0.041
				AAA	K	0.055
				CTG	L	0.053
				ATG	M	0.058
				AAT	N	0.051
				CCG	P	0.051
				CAG	Q	0.057
				CGT	R	0.046
				AGC	S	0.045
				ACC	T	0.048
				GTT	V	0.049
				TGG	W	0.05
				TAT	Y	0.044
2	10	TGG	W	GCA	A	0.04	0.998
				TGT	C	0.098
				GAT	D	0.049
				GAA	E	0.041
				TTT	F	0.057
				GGT	G	0.052
				CAT	H	0.054
				ATT	I	0.065
				AAA	K	0.046
				CTG	L	0.042
				ATG	M	0.056
				AAT	N	0.051
				CCG	P	0.055
				CAG	Q	0.044
				CGT	R	0.043
				AGC	S	0.044
				ACC	T	0.048
				GTT	V	0.055
				TAT	Y	0.058
3	16	GAT	D	GCA	A	0.042	1
				TGT	C	0.049
				GAA	E	0.065
				TTT	F	0.047
				GGT	G	0.07
				CAT	H	0.061
				ATT	I	0.056
				AAA	K	0.054
				CTG	L	0.048
				ATG	M	0.047
				AAT	N	0.067
				CCG	P	0.015
				CAG	Q	0.047
				CGT	R	0.04
				AGC	S	0.042
				ACC	T	0.056
				GTT	V	0.066
				TGG	W	0.053
				TAT	Y	0.075
4	19	GAC	D	GCA	A	0.047	1.001
				TGT	C	0.058
				GAA	E	0.092
				TTT	F	0.049
				GGT	G	0.049
				CAT	H	0.052
				ATT	I	0.055
				AAA	K	0.046
				CTG	L	0.056
				ATG	M	0.046
				AAT	N	0.048
				CCG	P	0.055
				CAG	Q	0.048
				CGT	R	0.046
				AGC	S	0.05
				ACC	T	0.041
				GTT	V	0.053
				TGG	W	0.062
				TAT	Y	0.048
5	20	ACC	T	GCA	A	0.057	0.999
				TGT	C	0.053
				GAT	D	0.054
				GAA	E	0.055
				TTT	F	0.042
				GGT	G	0.061
				CAT	H	0.051
				ATT	I	0.052
				AAA	K	0.048
				CTG	L	0.053
				ATG	M	0.048
				AAT	N	0.045
				CCG	P	0.051
				CAG	Q	0.052
				CGT	R	0.047
				AGC	S	0.061
				GTT	V	0.056
				TGG	W	0.062
				TAT	Y	0.051
6	27	GAC	D	GCA	A	0.053	1.001
				TGT	C	0.049
				GAA	E	0.08
				TTT	F	0.046
				GGT	G	0.055
				CAT	H	0.05
				ATT	I	0.053
				AAA	K	0.048
				CTG	L	0.054
				ATG	M	0.049
				AAT	N	0.057
				CCG	P	0.052
				CAG	Q	0.049
				CGT	R	0.057
				AGC	S	0.048
				ACC	T	0.049
				GTT	V	0.055
				TGG	W	0.053
				TAT	Y	0.044
7	32	CGT	R	GCA	A	0.05	0.999
				TGT	C	0.086
				GAT	D	0.053
				GAA	E	0.043
				TTT	F	0.056
				GGT	G	0.053
				CAT	H	0.068
				ATT	I	0.047
				AAA	K	0.045
				CTG	L	0.037
				ATG	M	0.055
				AAT	N	0.049
				CCG	P	0.046
				CAG	Q	0.051
				AGC	S	0.055
				ACC	T	0.053
				GTT	V	0.049
				TGG	W	0.054
				TAT	Y	0.049
8	36	GAA	E	GCA	A	0.062	0.999
				TGT	C	0.06
				GAT	D	0.079
				TTT	F	0.056
				GGT	G	0.055
				CAT	H	0.041
				ATT	I	0.062
				AAA	K	0.089
				CTG	L	0.03
				ATG	M	0.053
				AAT	N	0.067
				CCG	P	0.025
				CAG	Q	0.04
				CGT	R	0.047
				AGC	S	0.036
				ACC	T	0.036
				GTT	V	0.057
				TGG	W	0.049
				TAT	Y	0.055
9	44	CAT	H	GCA	A	0.047	1
				TGT	C	0.051
				GAT	D	0.056
				GAA	E	0.05
				TTT	F	0.055
				GGT	G	0.051
				ATT	I	0.053
				AAA	K	0.051
				CTG	L	0.039
				ATG	M	0.041
				AAT	N	0.086
				CCG	P	0.025
				CAG	Q	0.065
				CGT	R	0.072
				AGC	S	0.046
				ACC	T	0.053
				GTT	V	0.053
				TGG	W	0.037
				TAT	Y	0.069
10	49	TTT	F	GCA	A	0.041	1
				TGT	C	0.079
				GAT	D	0.056
				GAA	E	0.051
				GGT	G	0.059
				CAT	H	0.046
				ATT	I	0.065
				AAA	K	0.05
				CTG	L	0.048
				ATG	M	0.052
				AAT	N	0.055
				CCG	P	0.036
				CAG	Q	0.022
				CGT	R	0.054
				AGC	S	0.045
				ACC	T	0.043
				GTT	V	0.096
				TGG	W	0.041
				TAT	Y	0.061
11	51	CAG	Q	GCA	A	0.044	0.998
				TGT	C	0.048
				GAT	D	0.052
				GAA	E	0.055
				TTT	F	0.048
				GGT	G	0.049
				CAT	H	0.075
				ATT	I	0.051
				AAA	K	0.048
				CTG	L	0.066
				ATG	M	0.05
				AAT	N	0.045
				CCG	P	0.082
				CGT	R	0.051
				AGC	S	0.036
				ACC	T	0.046
				GTT	V	0.044
				TGG	W	0.061
				TAT	Y	0.047
12	55	GAT	D	GCA	A	0.043	1.002
				TGT	C	0.044
				GAA	E	0.054
				TTT	F	0.05
				GGT	G	0.071
				CAT	H	0.056
				ATT	I	0.052
				AAA	K	0.05
				CTG	L	0.043
				ATG	M	0.042
				AAT	N	0.075
				CCG	P	0.039
				CAG	Q	0.05
				CGT	R	0.047
				AGC	S	0.046
				ACC	T	0.046
				GTT	V	0.065
				TGG	W	0.046
				TAT	Y	0.083
13	77	TTT	F	GCA	A	0.042	0.999
				TGT	C	0.079
				GAT	D	0.034
				GAA	E	0.045
				GGT	G	0.052
				CAT	H	0.048
				ATT	I	0.061
				AAA	K	0.039
				CTG	L	0.053
				ATG	M	0.047
				AAT	N	0.053
				CCG	P	0.047
				CAG	Q	0.046
				CGT	R	0.048
				AGC	S	0.054
				ACC	T	0.05
				GTT	V	0.083
				TGG	W	0.054
				TAT	Y	0.064
14	80	GAT	D	GCA	A	0.037	1.003
				TGT	C	0.053
				GAA	E	0.057
				TTT	F	0.055
				GGT	G	0.083
				CAT	H	0.047
				ATT	I	0.052
				AAA	K	0.042
				CTG	L	0.032
				ATG	M	0.043
				AAT	N	0.079
				CCG	P	0.042
				CAG	Q	0.046
				CGT	R	0.039
				AGC	S	0.046
				ACC	T	0.041
				GTT	V	0.075
				TGG	W	0.041
				TAT	Y	0.093
15	81	CGC	R	GCA	A	0.045	0.998
				TGT	C	0.053
				GAT	D	0.058
				GAA	E	0.058
				TTT	F	0.046
				GGT	G	0.07
				CAT	H	0.046
				ATT	I	0.049
				AAA	K	0.047
				CTG	L	0.047
				ATG	M	0.052
				AAT	N	0.048
				CCG	P	0.043
				CAG	Q	0.055
				AGC	S	0.076
				ACC	T	0.037
				GTT	V	0.059
				TGG	W	0.059
				TAT	Y	0.05
16	84	CGC	R	GCA	A	0.044	1
				TGT	C	0.055
				GAT	D	0.054
				GAA	E	0.052
				TTT	F	0.049
				GGT	G	0.054
				CAT	H	0.056
				ATT	I	0.057
				AAA	K	0.046
				CTG	L	0.049
				ATG	M	0.05
				AAT	N	0.05
				CCG	P	0.046
				CAG	Q	0.051
				AGC	S	0.083
				ACC	T	0.045
				GTT	V	0.051
				TGG	W	0.054
				TAT	Y	0.054
17	91	GCG	A	TGT	C	0.051	0.999
				GAT	D	0.057
				GAA	E	0.063
				TTT	F	0.051
				GGT	G	0.055
				CAT	H	0.049
				ATT	I	0.055
				AAA	K	0.047
				CTG	L	0.058
				ATG	M	0.05
				AAT	N	0.048
				CCG	P	0.063
				CAG	Q	0.056
				CGT	R	0.048
				AGC	S	0.044
				ACC	T	0.064
				GTT	V	0.053
				TGG	W	0.047
				TAT	Y	0.04
18	95	CGC	R	GCA	A	0.043	0.999
				TGT	C	0.051
				GAT	D	0.055
				GAA	E	0.048
				TTT	F	0.057
				GGT	G	0.058
				CAT	H	0.05
				ATT	I	0.048
				AAA	K	0.045
				CTG	L	0.056
				ATG	M	0.043
				AAT	N	0.052
				CCG	P	0.052
				CAG	Q	0.055
				AGC	S	0.079
				ACC	T	0.054
				GTT	V	0.042
				TGG	W	0.058
				TAT	Y	0.053
19	97	TTG	L	GCA	A	0.045	1
				TGT	C	0.052
				GAT	D	0.05
				GAA	E	0.05
				TTT	F	0.115
				GGT	G	0.046
				CAT	H	0.047
				ATT	I	0.053
				AAA	K	0.041
				ATG	M	0.063
				AAT	N	0.048
				CCG	P	0.042
				CAG	Q	0.044
				CGT	R	0.046
				AGC	S	0.045
				ACC	T	0.044
				GTT	V	0.058
				TGG	W	0.068
				TAT	Y	0.043
20	98	CAT	H	GCA	A	0.041	1.001
				TGT	C	0.047
				GAT	D	0.061
				GAA	E	0.05
				TTT	F	0.053
				GGT	G	0.048
				ATT	I	0.053
				AAA	K	0.047
				CTG	L	0.044
				ATG	M	0.053
				AAT	N	0.078
				CCG	P	0.044
				CAG	Q	0.074
				CGT	R	0.062
				AGC	S	0.038
				ACC	T	0.042
				GTT	V	0.045
				TGG	W	0.044
				TAT	Y	0.077
21	99	GAT	D	GCA	A	0.042	1.002
				TGT	C	0.045
				GAA	E	0.062
				TTT	F	0.064
				GGT	G	0.074
				CAT	H	0.059
				ATT	I	0.049
				AAA	K	0.046
				CTG	L	0.045
				ATG	M	0.04
				AAT	N	0.067
				CCG	P	0.051
				CAG	Q	0.054
				CGT	R	0.039
				AGC	S	0.039
				ACC	T	0.036
				GTT	V	0.063
				TGG	W	0.044
				TAT	Y	0.083
22	100	GAT	D	GCA	A	0.04	1.001
				TGT	C	0.059
				GAA	E	0.067
				TTT	F	0.052
				GGT	G	0.075
				CAT	H	0.052
				ATT	I	0.046
				AAA	K	0.041
				CTG	L	0.041
				ATG	M	0.041
				AAT	N	0.07
				CCG	P	0.042
				CAG	Q	0.049
				CGT	R	0.049
				AGC	S	0.038
				ACC	T	0.039
				GTT	V	0.069
				TGG	W	0.048
				TAT	Y	0.083
23	112	ACC	T	GCA	A	0.063	1.001
				TGT	C	0.039
				GAT	D	0.057
				GAA	E	0.049
				TTT	F	0.055
				GGT	G	0.038
				CAT	H	0.047
				ATT	I	0.063
				AAA	K	0.059
				CTG	L	0.059
				ATG	M	0.057
				AAT	N	0.054
				CCG	P	0.054
				CAG	Q	0.051
				CGT	R	0.01
				AGC	S	0.072
				GTT	V	0.062
				TGG	W	0.054
				TAT	Y	0.058
24	121	TTG	L	GCA	A	0.04	1.001
				TGT	C	0.055
				GAT	D	0.048
				GAA	E	0.044
				TTT	F	0.09
				GGT	G	0.058
				CAT	H	0.05
				ATT	I	0.045
				AAA	K	0.049
				ATG	M	0.064
				AAT	N	0.045
				CCG	P	0.039
				CAG	Q	0.053
				CGT	R	0.041
				AGC	S	0.045
				ACC	T	0.04
				GTT	V	0.054
				TGG	W	0.088
				TAT	Y	0.053
25	129	CGC	R	GCA	A	0.053	1
				TGT	C	0.058
				GAT	D	0.057
				GAA	E	0.048
				TTT	F	0.053
				GGT	G	0.058
				CAT	H	0.046
				ATT	I	0.054
				AAA	K	0.044
				CTG	L	0.045
				ATG	M	0.047
				AAT	N	0.057
				CCG	P	0.045
				CAG	Q	0.048
				AGC	S	0.074
				ACC	T	0.048
				GTT	V	0.052
				TGG	W	0.06
				TAT	Y	0.053
26	136	CAT	H	GCA	A	0.025	1
				TGT	C	0.063
				GAT	D	0.067
				GAA	E	0.059
				TTT	F	0.049
				GGT	G	0.045
				ATT	I	0.051
				AAA	K	0.054
				CTG	L	0.046
				ATG	M	0.061
				AAT	N	0.112
				CCG	P	0.017
				CAG	Q	0.069
				CGT	R	0.063
				AGC	S	0.021
				ACC	T	0.002
				GTT	V	0.055
				TGG	W	0.058
				TAT	Y	0.083
27	142	GAA	E	GCA	A	0.118	1.002
				TGT	C	0.053
				GAT	D	0.074
				TTT	F	0.045
				GGT	G	0.053
				CAT	H	0.04
				ATT	I	0.042
				AAA	K	0.11
				CTG	L	0.04
				ATG	M	0.049
				AAT	N	0.052
				CCG	P	0.031
				CAG	Q	0.045
				CGT	R	0.033
				AGC	S	0.043
				ACC	T	0.031
				GTT	V	0.056
				TGG	W	0.042
				TAT	Y	0.045
28	144	GTC	V	GCA	A	0.052	1
				TGT	C	0.055
				GAT	D	0.058
				GAA	E	0.052
				TTT	F	0.054
				GGT	G	0.056
				CAT	H	0.041
				ATT	I	0.061
				AAA	K	0.05
				CTG	L	0.055
				ATG	M	0.064
				AAT	N	0.054
				CCG	P	0.042
				CAG	Q	0.047
				CGT	R	0.049
				AGC	S	0.057
				ACC	T	0.046
				TGG	W	0.06
				TAT	Y	0.047
29	146	GAA	E	GCA	A	0.068	1.002
				TGT	C	0.054
				GAT	D	0.071
				TTT	F	0.048
				GGT	G	0.057
				CAT	H	0.05
				ATT	I	0.05
				AAA	K	0.068
				CTG	L	0.043
				ATG	M	0.051
				AAT	N	0.052
				CCG	P	0.039
				CAG	Q	0.052
				CGT	R	0.049
				AGC	S	0.044
				ACC	T	0.04
				GTT	V	0.058
				TGG	W	0.054
				TAT	Y	0.054
30	150	CGC	R	GCA	A	0.045	0.999
				TGT	C	0.064
				GAT	D	0.054
				GAA	E	0.048
				TTT	F	0.058
				GGT	G	0.056
				CAT	H	0.049
				ATT	I	0.046
				AAA	K	0.045
				CTG	L	0.056
				ATG	M	0.054
				AAT	N	0.045
				CCG	P	0.047
				CAG	Q	0.053
				AGC	S	0.073
				ACC	T	0.042
				GTT	V	0.049
				TGG	W	0.063
				TAT	Y	0.052
31	155	CGT	R	GCA	A	0.033	1.001
				TGT	C	0.086
				GAT	D	0.052
				GAA	E	0.047
				TTT	F	0.069
				GGT	G	0.057
				CAT	H	0.088
				ATT	I	0.059
				AAA	K	0.053
				CTG	L	0.052
				ATG	M	0.042
				AAT	N	0.048
				CCG	P	0.041
				CAG	Q	0.053
				AGC	S	0.031
				ACC	T	0.039
				GTT	V	0.046
				TGG	W	0.052
				TAT	Y	0.053
32	157	ACC	T	GCA	A	0.043	0.999
				TGT	C	0.039
				GAT	D	0.063
				GAA	E	0.067
				TTT	F	0.047
				GGT	G	0.054
				CAT	H	0.055
				ATT	I	0.063
				AAA	K	0.061
				CTG	L	0.046
				ATG	M	0.065
				AAT	N	0.059
				CCG	P	0.045
				CAG	Q	0.059
				CGT	R	0.038
				AGC	S	0.044
				GTT	V	0.057
				TGG	W	0.038
				TAT	Y	0.056
33	162	TTA	L	GCA	A	0.043	0.998
				TGT	C	0.06
				GAT	D	0.051
				GAA	E	0.058
				TTT	F	0.099
				GGT	G	0.036
				CAT	H	0.049
				ATT	I	0.059
				AAA	K	0.057
				ATG	M	0.048
				AAT	N	0.061
				CCG	P	0.04
				CAG	Q	0.038
				CGT	R	0.037
				AGC	S	0.034
				ACC	T	0.037
				GTT	V	0.059
				TGG	W	0.059
				TAT	Y	0.073
34	164	TGG	W	GCA	A	0.038	1
				TGT	C	0.108
				GAT	D	0.045
				GAA	E	0.05
				TTT	F	0.071
				GGT	G	0.057
				CAT	H	0.052
				ATT	I	0.05
				AAA	K	0.046
				CTG	L	0.051
				ATG	M	0.048
				AAT	N	0.049
				CCG	P	0.052
				CAG	Q	0.047
				CGT	R	0.044
				AGC	S	0.043
				ACC	T	0.044
				GTT	V	0.047
				TAT	Y	0.058
35	167	GAT	D	GCA	A	0.043	1.001
				TGT	C	0.055
				GAA	E	0.06
				TTT	F	0.052
				GGT	G	0.066
				CAT	H	0.062
				ATT	I	0.055
				AAA	K	0.05
				CTG	L	0.05
				ATG	M	0.057
				AAT	N	0.078
				CCG	P	0.034
				CAG	Q	0.055
				CGT	R	0.049
				AGC	S	0.016
				ACC	T	0.023
				GTT	V	0.06
				TGG	W	0.056
				TAT	Y	0.08
36	170	CGT	R	GCA	A	0.008	1.002
				TGT	C	0.222
				GAT	D	0.033
				GAA	E	0.029
				TTT	F	0.029
				GGT	G	0.099
				CAT	H	0.276
				ATT	I	0.029
				AAA	K	0.021
				CTG	L	0.031
				ATG	M	0.023
				AAT	N	0.029
				CCG	P	0.014
				CAG	Q	0.021
				AGC	S	0.027
				ACC	T	0.023
				GTT	V	0.045
				TGG	W	0.012
				TAT	Y	0.031
37	171	ATG	M	GCA	A	0.013	1
				TGT	C	0.023
				GAT	D	0.017
				GAA	E	0.037
				TTT	F	0.027
				GGT	G	0.027
				CAT	H	0.007
				ATT	I	0.45
				AAA	K	0.027
				CTG	L	0.262
				AAT	N	0.02
				CCG	P	0
				CAG	Q	0
				CGT	R	0.02
				AGC	S	0.017
				ACC	T	0.01
				GTT	V	0.01
				TGG	W	0.013
				TAT	Y	0.02
38	176	CGT	R	GCA	A	0	0
				TGT	C	0
				GAT	D	0
				GAA	E	0
				TTT	F	0
				GGT	G	0
				CAT	H	0
				ATT	I	0
				AAA	K	0
				CTG	L	0
				ATG	M	0
				AAT	N	0
				CCG	P	0
				CAG	Q	0
				AGC	S	0
				ACC	T	0
				GTT	V	0
				TGG	W	0
				TAT	Y	0
39	177	GAA	E	GCA	A	0	0
				TGT	C	0
				GAT	D	0
				TTT	F	0
				GGT	G	0
				CAT	H	0
				ATT	I	0
				AAA	K	0
				CTG	L	0
				ATG	M	0
				AAT	N	0
				CCG	P	0
				CAG	Q	0
				CGT	R	0
				AGC	S	0
				ACC	T	0
				GTT	V	0
				TGG	W	0
				TAT	Y	0
40	184	GAA	E	GCA	A	0.234	0.999
				TGT	C	0.035
				GAT	D	0.137
				TTT	F	0.018
				GGT	G	0.044
				CAT	H	0.014
				ATT	I	0.035
				AAA	K	0.225
				CTG	L	0.007
				ATG	M	0.04
				AAT	N	0.028
				CCG	P	0.012
				CAG	Q	0.016
				CGT	R	0.004
				AGC	S	0.03
				ACC	T	0.021
				GTT	V	0.046
				TGG	W	0.018
				TAT	Y	0.035
41	201	CGC	R	GCA	A	0.047	1
				TGT	C	0.055
				GAT	D	0.057
				GAA	E	0.054
				TTT	F	0.074
				GGT	G	0.072
				CAT	H	0.042
				ATT	I	0.065
				AAA	K	0.05
				CTG	L	0.034
				ATG	M	0.046
				AAT	N	0.055
				CCG	P	0.024
				CAG	Q	0.028
				AGC	S	0.063
				ACC	T	0.057
				GTT	V	0.066
				TGG	W	0.053
				TAT	Y	0.058
42	204	AGT	S	GCA	A	0.038	1
				TGT	C	0.073
				GAT	D	0.061
				GAA	E	0.056
				TTT	F	0.063
				GGT	G	0.092
				CAT	H	0.007
				ATT	I	0.106
				AAA	K	0.06
				CTG	L	0.012
				ATG	M	0.044
				AAT	N	0.09
				CCG	P	0.01
				CAG	Q	0.002
				CGT	R	0.076
				ACC	T	0.046
				GTT	V	0.072
				TGG	W	0.031
				TAT	Y	0.061
43	212	GCG	A	TGT	C	0.062	1.001
				GAT	D	0.059
				GAA	E	0.044
				TTT	F	0.06
				GGT	G	0.048
				CAT	H	0.047
				ATT	I	0.07
				AAA	K	0.046
				CTG	L	0.054
				ATG	M	0.05
				AAT	N	0.052
				CCG	P	0.058
				CAG	Q	0.038
				CGT	R	0.05
				AGC	S	0.041
				ACC	T	0.046
				GTT	V	0.063
				TGG	W	0.057
				TAT	Y	0.056
44	216	GAA	E	GCA	A	0.076	0.999
				TGT	C	0.031
				GAT	D	0.071
				TTT	F	0.088
				GGT	G	0.017
				CAT	H	0.075
				ATT	I	0.05
				AAA	K	0.108
				CTG	L	0.054
				ATG	M	0.046
				AAT	N	0.044
				CCG	P	0.026
				CAG	Q	0.03
				CGT	R	0.028
				AGC	S	0.014
				ACC	T	0.059
				GTT	V	0.065
				TGG	W	0.034
				TAT	Y	0.083
45	219	GAC	D	GCA	A	0.047	1.001
				TGT	C	0.033
				GAA	E	0.108
				TTT	F	0.055
				GGT	G	0.017
				CAT	H	0.068
				ATT	I	0.063
				AAA	K	0.08
				CTG	L	0.056
				ATG	M	0.059
				AAT	N	0.079
				CCG	P	0.026
				CAG	Q	0.053
				CGT	R	0.026
				AGC	S	0.061
				ACC	T	0.048
				GTT	V	0.005
				TGG	W	0.044
				TAT	Y	0.073
46	220	TGG	W	GCA	A	0.051	0.999
				TGT	C	0.093
				GAT	D	0.045
				GAA	E	0.055
				TTT	F	0.067
				GGT	G	0.044
				CAT	H	0.049
				ATT	I	0.051
				AAA	K	0.05
				CTG	L	0.05
				ATG	M	0.055
				AAT	N	0.051
				CCG	P	0.045
				CAG	Q	0.053
				CGT	R	0.037
				AGC	S	0.057
				ACC	T	0.045
				GTT	V	0.036
				TAT	Y	0.065
47	221	CGC	R	GCA	A	0.052	1.002
				TGT	C	0.05
				GAT	D	0.064
				GAA	E	0.059
				TTT	F	0.046
				GGT	G	0.059
				CAT	H	0.056
				ATT	I	0.043
				AAA	K	0.043
				CTG	L	0.049
				ATG	M	0.046
				AAT	N	0.056
				CCG	P	0.042
				CAG	Q	0.061
				AGC	S	0.066
				ACC	T	0.046
				GTT	V	0.055
				TGG	W	0.061
				TAT	Y	0.048
48	222	ATT	I	GCA	A	0.049	0.999
				TGT	C	0.049
				GAT	D	0.059
				GAA	E	0.058
				TTT	F	0.077
				GGT	G	0.05
				CAT	H	0.049
				AAA	K	0.051
				CTG	L	0.037
				ATG	M	0.057
				AAT	N	0.079
				CCG	P	0.029
				CAG	Q	0.028
				CGT	R	0.049
				AGC	S	0.037
				ACC	T	0.054
				GTT	V	0.077
				TGG	W	0.043
				TAT	Y	0.067

## Sheet: Table S5
		Clone																														# Clones selected
SSVL Position	Temperature	1	2	3	4	5	6	7	8	9	10	11	12	13	14	15	16	17	18	19	20	21	22	23	24	25	26	27	28	29	30
4	25 °C	✘	✔	✔	✔	✘	✔	✔	✘	✔	✔	✘	✔	✘	✘	✔	✔	✔	✘	✘	✘	✘	✔	✘	✔	✘	✔	✔	✔	✔	✔	11
	45 °C	✔	✔	✔	✔	✔	✔	✔	✔	✔	✔	✔	✔	✔	✔	✔	✔	✔	✔	✔	✔	✔	✔	✔	✘	✔	✔	✔	✔	✔	✔
	35 °C	✔	✔	✔	✔	✔	✔	✔	✔	✔	✔	✔	✔	✔	✔	✔	✘	✔	✔	✔	✔	✘	✘	✔	✘	✔	✔	✘	✘	✘	✘			Table S5. Three-temperature screening outcome for UDG_7 single-site variant libraries with activity and thermostability measured as exemplified in Figure S8. Summary of the high-throughput functional screen performed on individual clones derived from the 16 SSVL hotspot positions. For each SSVL position (rows), 30 clones (columns 1–30) were tested for activity at 25 °C and for residual activity a…
6	25 °C	✔	✔	✔	✔	✔	✔	✔	✔	✔	✔	✔	✔	✔	✔	✔	✔	✔	✔	✔	✔	✔	✔	✔	✔	✔	✔	✔	✔	✔	✔	24
	45 °C	✔	✔	✔	✔	✔	✔	✔	✔	✔	✔	✔	✔	✔	✔	✔	✔	✔	✔	✔	✔	✔	✔	✔	✔	✔	✔	✔	✔	✔	✔
	35 °C	✘	✘	✘	✔	✔	✔	✔	✔	✔	✘	✔	✔	✔	✘	✔	✔	✔	✔	✔	✔	✔	✔	✔	✔	✔	✘	✔	✔	✔	✔
11	25 °C	✔	✘	✔	✔	✔	✔	✔	✔	✘	✘	✔	✔	✔	✔	✘	✔	✘	✔	✔	✔	✔	✔	✔	✔	✔	✔	✔	✔	✔	✔	2
	45 °C	✔	✔	✔	✔	✔	✔	✔	✔	✔	✔	✔	✔	✔	✔	✔	✔	✔	✔	✔	✔	✔	✔	✔	✔	✔	✔	✔	✔	✔	✔
	35 °C	✘	✔	✘	✘	✘	✘	✘	✘	✘	✔	✘	✘	✘	✘	✔	✘	✘	✘	✘	✘	✘	✘	✔	✘	✘	✘	✘	✘	✘	✔
12	25 °C	✔	✔	✔	✔	✔	✔	✔	✔	✔	✔	✔	✔	✔	✔	✔	✘	✔	✔	✔	✔	✔	✔	✔	✔	✔	✘	✔	✔	✔	✔	9
	45 °C	✔	✔	✔	✔	✔	✔	✘	✘	✔	✔	✔	✔	✔	✔	✔	✔	✔	✔	✔	✘	✔	✔	✔	✘	✘	✔	✘	✘	✔	✔
	35 °C	✘	✘	✘	✘	✘	✔	✘	✘	✘	✘	✘	✘	✘	✔	✔	✔	✔	✔	✘	✘	✘	✔	✔	✘	✘	✔	✔	✔	✔	✔
16	25 °C	✔	✘	✔	✔	✔	✘	✔	✔	✘	✔	✔	✔	✔	✔	✔	✔	✔	✔	✘	✔	✔	✘	✘	✘	✘	✘	✘	✔	✔	✔	2
	45 °C	✔	✔	✔	✔	✔	✔	✔	✔	✔	✔	✔	✔	✔	✔	✔	✔	✔	✔	✔	✔	✔	✔	✔	✔	✔	✔	✔	✔	✔	✔
	35 °C	✘	✘	✘	✘	✘	✔	✘	✘	✘	✘	✘	✘	✘	✘	✘	✘	✘	✘	✔	✘	✘	✔	✔	✔	✘	✔	✔	✔	✘	✔
17	25 °C	✘	✔	✘	✔	✔	✔	✔	✔	✔	✘	✔	✔	✔	✔	✔	✔	✔	✘	✔	✔	✔	✔	✔	✔	✔	✔	✔	✔	✔	✘	17
	45 °C	✔	✔	✔	✔	✔	✔	✔	✔	✔	✔	✔	✔	✔	✔	✔	✔	✔	✔	✔	✔	✔	✔	✔	✔	✔	✔	✔	✔	✔	✔
	35 °C	✔	✔	✔	✘	✘	✔	✘	✘	✔	✔	✔	✘	✔	✔	✔	✔	✔	✔	✔	✘	✔	✔	✘	✔	✔	✔	✔	✘	✔	✔
20	25 °C	✔	✔	✔	✔	✔	✘	✔	✔	✔	✔	✔	✔	✔	✔	✔	✔	✔	✔	✔	✘	✔	✔	✔	✔	✔	✔	✘	✘	✔	✔	6
	45 °C	✔	✔	✔	✔	✔	✔	✔	✔	✔	✔	✔	✔	✔	✔	✔	✔	✔	✔	✔	✔	✔	✔	✔	✔	✔	✔	✔	✔	✔	✔
	35 °C	✘	✘	✘	✘	✘	✔	✘	✘	✘	✔	✔	✘	✔	✘	✘	✘	✘	✘	✘	✔	✘	✘	✘	✘	✘	✔	✔	✔	✔	✔
23	25 °C	✔	✔	✔	✔	✔	✔	✔	✔	✔	✘	✔	✔	✔	✔	✔	✔	✘	✘	✘	✔	✔	✔	✔	✔	✔	✔	✔	✔	✔	✔	2
	45 °C	✔	✔	✔	✔	✔	✔	✔	✔	✔	✔	✔	✔	✔	✘	✔	✔	✔	✔	✔	✔	✔	✔	✔	✔	✔	✔	✔	✔	✔	✔
	35 °C	✘	✘	✘	✘	✘	✘	✘	✘	✘	✔	✔	✘	✘	✘	✘	✘	✔	✔	✔	✘	✘	✘	✘	✘	✔	✘	✘	✘	✘	✘
30	25 °C	✔	✔	✔	✔	✔	✔	✔	✔	✔	✔	✔	✔	✔	✔	✔	✔	✔	✔	✔	✔	✔	✔	✔	✔	✔	✔	✘	✔	✔	✔	8
	45 °C	✔	✔	✔	✔	✔	✔	✔	✔	✘	✔	✔	✔	✔	✔	✔	✔	✔	✔	✔	✔	✔	✘	✘	✘	✘	✔	✔	✔	✔	✔
	35 °C	✘	✘	✘	✘	✘	✔	✔	✔	✘	✘	✘	✘	✔	✘	✔	✘	✔	✘	✘	✔	✘	✘	✔	✔	✘	✘	✔	✔	✘	✘
35	25 °C	✘	✘	✔	✘	✘	✘	✘	✘	✔	✔	✘	✔	✘	✘	✔	✔	✘	✘	✘	✔	✘	✔	✔	✔	✘	✔	✔	✘	✘	✔	7
	45 °C	✔	✔	✔	✔	✔	✔	✔	✔	✔	✘	✘	✘	✘	✘	✔	✔	✔	✔	✔	✘	✔	✘	✔	✔	✔	✔	✔	✔	✔	✔
	35 °C	✔	✔	✔	✔	✔	✔	✔	✔	✔	✘	✘	✘	✘	✘	✔	✔	✔	✔	✔	✘	✔	✘	✔	✔	✔	✘	✘	✔	✔	✔
40	25 °C	✔	✔	✔	✔	✔	✔	✔	✔	✔	✔	✔	✔	✔	✔	✔	✔	✔	✔	✔	✔	✔	✔	✔	✔	✔	✔	✔	✔	✔	✔	5
	45 °C	✘	✔	✔	✘	✘	✔	✔	✘	✔	✔	✔	✘	✘	✔	✔	✔	✔	✔	✔	✔	✔	✔	✔	✔	✔	✔	✔	✔	✔	✔
	35 °C	✘	✘	✔	✘	✘	✘	✔	✘	✘	✘	✘	✘	✘	✘	✔	✘	✘	✘	✘	✘	✘	✘	✘	✔	✘	✘	✔	✘	✘	✘
41	25 °C	✔	✔	✔	✔	✔	✘	✔	✔	✔	✔	✔	✔	✘	✔	✔	✔	✔	✘	✘	✘	✘	✔	✔	✔	✘	✘	✘	✔	✔	✔	8
	45 °C	✔	✔	✔	✔	✔	✔	✔	✔	✔	✔	✔	✔	✔	✔	✔	✔	✔	✔	✔	✔	✔	✔	✔	✔	✔	✔	✔	✔	✔	✔
	35 °C	✘	✔	✔	✔	✘	✔	✔	✔	✔	✘	✘	✘	✔	✘	✘	✔	✘	✔	✔	✔	✔	✘	✔	✘	✔	✔	✔	✘	✘	✘
43	25 °C	✔	✔	✔	✔	✔	✘	✘	✘	✔	✔	✘	✔	✔	✘	✔	✔	✘	✔	✘	✔	✘	✘	✔	✔	✔	✔	✘	✘	✘	✘	6
	45 °C	✔	✔	✔	✔	✔	✔	✔	✔	✘	✔	✔	✔	✔	✔	✔	✔	✔	✔	✔	✔	✔	✔	✔	✔	✔	✔	✔	✔	✔	✔
	35 °C	✔	✔	✘	✘	✘	✘	✘	✘	✔	✔	✔	✘	✘	✔	✘	✘	✔	✔	✔	✘	✘	✘	✘	✘	✔	✔	✘	✘	✘	✘
44	25 °C	✔	✘	✔	✔	✔	✔	✘	✘	✔	✔	✘	✔	✔	✔	✔	✔	✔	✔	✔	✔	✘	✔	✔	✔	✔	✔	✔	✔	✔	✔	0
	45 °C	✔	✘	✔	✔	✔	✔	✔	✔	✘	✔	✔	✔	✘	✔	✔	✔	✔	✔	✔	✔	✔	✔	✔	✔	✔	✔	✔	✔	✔	✘
	35 °C	✘	✘	✘	✘	✘	✘	✘	✘	✘	✘	✘	✘	✘	✘	✘	✘	✘	✘	✘	✘	✘	✘	✘	✘	✘	✘	✘	✘	✘	✘
45	25 °C	✔	✘	✔	✘	✔	✘	✘	✔	✘	✔	✘	✔	✔	✘	✔	✔	✔	✔	✔	✔	✘	✘	✔	✔	✔	✘	✔	✔	✔	✔	5
	45 °C	✔	✔	✔	✔	✘	✔	✔	✘	✘	✘	✔	✔	✔	✔	✔	✘	✔	✔	✔	✔	✔	✔	✔	✘	✘	✘	✘	✘	✔	✘
	35 °C	✘	✘	✘	✘	✘	✘	✔	✔	✔	✔	✔	✘	✘	✔	✘	✔	✔	✔	✔	✘	✔	✔	✔	✔	✔	✔	✘	✔	✔	✘
47	25 °C	✔	✔	✔	✔	✔	✔	✔	✔	✔	✔	✘	✔	✔	✔	✔	✘	✔	✘	✔	✔	✔	✔	✔	✔	✔	✔	✘	✔	✔	✔	2
	45 °C	✔	✔	✔	✔	✔	✔	✔	✔	✔	✔	✔	✔	✔	✔	✔	✔	✔	✔	✔	✔	✔	✔	✔	✔	✔	✔	✔	✔	✔	✔
	35 °C	✘	✘	✘	✘	✘	✘	✘	✘	✘	✘	✔	✘	✘	✔	✔	✔	✘	✔	✘	✘	✘	✘	✘	✘	✘	✘	✔	✘	✘	✘

## Sheet: Table S6
1				2
Pos 4_6				Pos 12_14
Pos 5_1 (30_17)				Pos 12_17
Pos 6_7				Pos 12_18
Pos 6_22				Pos 12_23
Pos 6_28				Pos 16_28
Pos 11_23				Pos 16_31 (40_3)
Pos 11_30				Pos 16_32 (40_7)
Pos 11_33 (35_23)				Pos 16_33 (40_24)
SSVL					Average Tm (°C)
SSVL Position	UDG_7 Position	WT Residue	Mutant Residue	# Clones
4	19	D (Aspartic acid)	I (Isoleucine)	2	40.4
5	20	T (Threonine)	I (Isoleucine)	1	42.0667		Table S6. Sequence and thermal properties of thermolabile UDG_7 variants recovered from the hotspot screen. Summary of single-site UDG_7 variants isolated from the high-throughput hotspot screen. For each position in the single-site variant library (SSVL Position and corresponding UDG_7 Position), the wild-type (WT) residue, the mutant residue, and the number of times that substitution was indepe…
6	27	D (Aspartic acid)	Y (Tyrosine)	1	42.1333
		D (Aspartic acid)	Q (Glutamine)	1	42.2
		D (Aspartic acid)	C (Cysteine)	1	40.8667
11	51	Q (Glutamine)	E (Glutamic Acid)	3	38.0667
		Q (Glutamine)	I (Isoleucine)	1	37.2
		Q (Glutamine)	D (Aspartic acid)	1	39.1667
12	55	D (Aspartic acid)	G (Glycine)	2	41.5
		D (Aspartic acid)	N (Asparagine)	1	41.8
		D (Aspartic acid)	C (Cysteine)	1	41.3
		D (Aspartic acid)	A (Alanine)	1	41.7333
16	84	R (Arginine)	S (Serine)	1	41.5333
		R (Arginine)	T (Threonine)	1	41.64
		R (Arginine)	I (Isoleucine)	2	40.6333
		R (Arginine)	E (Glutamic Acid)	1	39.3
17	91	A (Alanine)	C (Cysteine)	1	40.9667
		A (Alanine)	L (Leucine)	4	41.4667
20	98	H (Histidine)	C (Cysteine)	1	39
		H (Histidine)	R (Arginine)	1	40.5667
21	99	D (Aspartic acid)	H (Histidine)	1	41.3667
		D (Aspartic acid)	C (Cysteine)	1	40.6333
		D (Aspartic acid)	E (Glutamic Acid)	1	41.6
23	112	T (Threonine)	Y (Tyrosine)	2	38.0667
28	144	V (Valine)	M (Methionine)	1	37.0333
		V (Valine)	L (Leucine)	1	39.1667
30	150	R (Arginine)	F (Phenylalanine)	2	40.5667
		R (Arginine)	L (Leucine)	1	40.4
35	167	D (Aspartic acid)	L (Leucine)	1	40.3
		D (Aspartic acid)	F (Phenylalanine)	1	39.3333
		D (Aspartic acid)	T (Threonine)	1	40.2
		D (Aspartic acid)	Y (Tyrosine)	1	40.9
36	170	R (Arginine)	N (Asparagine)	1	42.1667
40	184	E (Glutamic Acid)	S (Serine)	1	39.7
41	201	R (Arginine)	C (Cysteine)	2	38.6333
		R (Arginine)	L (Leucine)	1	ND
		R (Arginine)	T (Threonine)	2	36.7667
		R (Arginine)	M (Methionine)	1	37.2667
		R (Arginine)	N (Asparagine)	1	37.7333
		R (Arginine)	E (Glutamic Acid)	1	ND
		R (Arginine)	F (Phenylalanine)	1	36.4333
		R (Arginine)	D (Aspartic acid)	1	ND
		R (Arginine)	Q (Glutamine)	1	38.9333
		R (Arginine)	Y (Tyrosine)	1	36.6333
43	212	A (Alanine)	Y (Tyrosine)	1	40.6667
		A (Alanine)	C (Cysteine)	1	40.5333
		A (Alanine)	I (Isoleucine)	1	41.2
		A (Alanine)	V (Valine)	1	41
44	216	E (Glutamic Acid)	N (Asparagine)	1	42.4333
		E (Glutamic Acid)	H (Histidine)	1	42.3667
45	219	D (Aspartic acid)	E (Glutamic Acid)	1	39.8667
		D (Aspartic acid)	M (Methionine)	1	38.7333
47	221	R (Arginine)	P (Proline)	1	36.8333
		R (Arginine)	D (Aspartic acid)	1	37.4333

## Sheet: Table S7
Organism	Target	Oligo	Sequence (5'-3')		Table S7. Primer and probe sequences for each target. For the two targets selected for real-time PCR assays - PPIA gene (H. sapiens) and RPR1 gene (C. albicans) - a set of primers and probe was designed.
Homo sapiens	PPIA gene	Primer Fw	GTGGCGGATTTGATCATTTGG
		Primer Rv	CAAGACTGAGATGCACAAGTG
		Probe	56-FAM/AATTCACGC/ZEN/AGAAGGAACCAGACAGT/3IABkFQ/
Candida albicans	RPR1 gene	Primer Fw	TCGCATATTGCACTAAACAGC
		Primer Rv	GTAGAAGGTCTGCTTCGTATGG
		Probe	56-FAM/TTACTCA/ZEN/CAGCCAACCATCCACGG/3IABkFQ/

## Sheet: Table S8
Crystal			UDG_7
Space Group			C2
Unit cell parameters
a, b, c (Å)			59.276, 43.722, 84.511		Table S8. X-ray diffraction data collection and refinement statistics. The crystal structure of UDG_7 was determined by molecular replacement. X-ray diffraction and corresponding data were collected. Values in parentheses are for the highest resolution shell.
α, β, γ (°)			90, 95.32, 90
Data collection statistics
X-ray source			ESRF ID30A-3
Wavelength, Å			0.9679
Total | unique no. of reflections			23188 (2899)
Resolution limits, Å			42.07-1.711 (1.79-1.71)
Completeness, %			98.78 (99.59)
Wilson B factor, Å2			19.96
Matthews coefficient, Å3/Da			2.27
Solvent content, %			45.90
Average I/σ(I)			9.7 (2.1)
R-merge(I)a			0.110 (0.776)
R-p.i.m. a			0.047 (0.329)
CC(1/2)			0.997 (0.798)
Structure refinement statistics
R-workb			0.1759 (0.2375)
R-freeb			0.2123 (0.3036)
No. of protein residues in the asymmetric unit			228
No. of water molecules in the asymmetric unit			182
No. of non-H atoms in the asymmetric unit			1926
R.M.S.Z., bond length, Å			0.011
R.M.S.Z., bond angles, °			1.57
Average temperature factor, Å2		Macromolecules	23.93
		Ligands	31.77
		Solvent	31.78
Ramachandran plot	Residues in favoured regions, %		96.90
	Residues in allowed regions, %		3.10
	Residues in forbidden regions, %		0
PDB ID			9TU4
